# Supplementary material for: Integrating robotics into wildlife conservation: testing improvements to predator deterrents through movement
Source: PeerJ. 2023 Jun 1;11:e15491. doi: 10.7717/peerj.15491 (PMC10239614; doi:10.7717/peerj.15491)
Supplement: Supplemental Information 2 — All the time recordings in minutes that it took coyotes to take baits from each of the treatments. These data feed into the R code that was used to organize and then analyze the data using two different survival analyses. [file peerj-11-15491-s002.csv]

Key:
Date = date trial occurred. Pen = pen number of the coyote pair as labeled at the Utah Predator Research Station. Number = the number of SUSPECTED coyotes participating in the trial-there is some uncertainty with this number.
Treat = treatments in the trial (pre=baseline, light=light only-no movement, nonreactive=predetermined movement, reactive=adaptive movement)
Start = time trial started at night (times < 12 = PM and times > 12 = AM)
Survival Time of Baits in Minutes (Response Variable in Columns L-Q) was calculated using the Order of Baits (R-W) and the Time between baits being taken (F-K)
The labels (L1,L2,M1,M2,R1,R2) are references to where the baits were located in the arena with L=left, M=middle, R=right; and 1=in protected zone and 2= outside of protected zone)
					Time (Min) between baits being taken						Survival Time of Baits in Minutes						Order that baits were taken
Date	Pen	Number	Treat	Start	L1ST	L2ST	M1ST	M2ST	R1ST	R2ST	L1D	L2D	M1D	M2D	R1D	R2D	L1O	L2O	M2O	M2O	R1O	R2O
2/25/2022	p2.1	1	pre	9:40	1.47	1.6	1.63	0.82	2.67	2.08	5.97	4.5	7.6	0.82	10.27	2.9	4	3	5	1	6	2
2/27/2022	p2.1	1	light	8:08	4.53	2.08	2.53	0.7	1.68	0.35	11.87	3.13	7.34	0.7	4.81	1.05	6	3	5	1	4	2
3/1/2022	p2.1	1	reactive	8:06	0	0	0	0	0	0	60	60	60	60	60	60	0	0	0	0	0	0
2/26/2022	p2.3	2	pre	8:24	0.37	0.17	0.4	1	0.68	0.87	2.81	1.04	2.44	2.04	3.49	0.87	5	2	4	3	6	1
2/27/2022	p2.3	2	light	9:36	1.38	0.55	2.7	0.77	3.13	0.03	8.56	1.35	4.05	0.77	7.18	0.8	6	3	4	1	5	2
3/2/2022	p2.3	2	nonreactive	7:42	0	1.17	0	1.5	0	0.95	60	3.62	60	1.5	60	2.45	0	3	0	1	0	2
2/25/2022	p2.4	2	pre	10:11	0.28	0.5	0.42	0.07	0.6	0.72	2.1	1.1	2.59	2.17	0.6	1.82	4	2	6	5	1	3
2/27/2022	p2.4	2	light	8:27	0.85	0.2	0.48	0.93	1.9	0.77	5.13	0.2	2.38	1.9	4.28	0.97	6	1	4	3	5	2
3/1/2022	p2.4	2	nonreactive	9:15	0	1.27	0	1.83	0	40.28	60	1.27	60	3.1	60	43.38	0	1	0	2	0	3
2/25/2022	pp1	1	pre	11:32	1.45	0.28	2.1	0.6	1.25	0.98	4.56	0.28	6.66	0.88	3.11	1.86	5	1	6	2	4	3
2/26/2022	pp1	1	light	9:06	2.97	0.25	3.08	1.43	6.15	1.87	7.73	0.25	4.76	1.68	13.88	15.75	4	1	3	2	5	6
2/28/2022	pp1	1	nonreactive	7:56	1.75	1.18	2.98	0.73	3.57	1.85	5.51	1.91	8.49	0.73	12.06	3.76	4	2	5	1	6	3
2/25/2022	pp4	1	pre	11:16	0.43	1.05	0.57	0.23	1.63	0.73	3.01	2.01	2.58	0.23	4.64	0.96	5	3	4	1	6	2
2/27/2022	pp4	1	light	9:20	1.08	1.8	0.3	0.67	4.37	0.93	4.78	2.77	0.3	0.97	9.15	3.7	5	3	1	2	6	4
3/1/2022	pp4	1	nonreactive	10:31	4	1.5	0.42	0.17	0.33	0.25	6.67	2.34	0.84	0.42	2.67	0.25	6	4	3	2	5	1
2/25/2022	pp6	2	pre	11:01	0.38	0.17	2.12	0.32	1.25	0.52	4.76	4.38	2.44	0.32	3.69	4.21	6	5	2	1	3	4
2/26/2022	pp6	2	light	8:42	1.62	1.5	1.48	1	1.73	0.27	7.6	2.77	5.98	1	4.5	1.27	6	3	5	1	4	2
2/28/2022	pp6	2	reactive	8:15	0	0	0	0	0	0	60	60	60	60	60	60	0	0	0	0	0	0
2/25/2022	pp8	1	pre	10:25	1.28	1.72	2.35	1.35	1.17	1	8.69	2.89	6.24	1.17	7.41	3.89	6	2	4	1	5	3
2/27/2022	pp8	1	light	8:41	5.98	3.28	4.13	0.52	6.42	0.25	14.16	3.8	8.18	0.52	10.58	4.05	5	2	4	1	6	3
3/2/2022	pp8	1	reactive	9:00	0	0	0	0	0	0	60	60	60	60	60	60	0	0	0	0	0	0
4/4/2022	NI3	2	pre	9:20	0.38	0.3	0.03	0.22	0.38	0.62	1.55	0.52	1.17	0.22	1.93	1.14	5	2	4	1	6	3
4/5/2022	NI3	2	light	9:15	2.62	0.38	1.77	0.15	1.25	0.43	6.6	0.96	2.73	0.15	3.98	0.58	6	3	4	1	5	2
4/6/2022	NI3	2	nonreactive	9:04	3.32	0.52	1.97	0.05	3.23	0.7	6.56	0.52	3.24	0.57	9.79	1.27	5	1	4	2	6	3
4/4/2022	NI1	2	pre	9:36	0.33	0.8	0.85	0.43	0.68	0.43	1.99	1.66	3.52	0.86	2.67	0.43	4	3	6	2	5	1
4/5/2022	NI1	2	light	9:26	40.65	1.18	1.82	0.52	2	0.22	42.57	1.92	44.39	0.52	46.39	0.74	4	3	5	1	6	2
4/6/2022	NI1	1	reactive	9:28	0	0	0	22.35	0	0	60	60	60	22.35	60	60	0	0	0	1	0	0
4/4/2022	SI3	2	pre	10:32	0.35	0.35	0.67	0.13	0.18	0.38	1.04	2.06	1.71	0.13	0.69	0.51	4	6	5	1	3	2
4/5/2022	SI3	2	light	10:55	0.77	0.1	0.83	0.3	0.45	0.2	2.65	0.6	1.88	0.3	1.05	0.5	6	3	5	1	4	2
4/6/2022	SI3	1	reactive	10:45	1.38	2	15.53	17.35	3.33	2.43	38.69	19.35	37.31	17.35	42.02	21.78	5	2	4	1	6	3
4./5/2022	SI6	1	pre	10:25	2.4	2.05	2.45	0.68	13.8	2.18	7.31	2.73	9.76	0.68	23.56	4.91	4	2	5	1	6	3
4/6/2022	SI6	1	light	11:36	1.32	1.03	1.43	0.65	21.7	0.6	26.73	1.68	25.41	0.65	23.98	2.28	6	2	5	1	4	3
4/7/2022	SI6	1	nonreactive	9:20	0	7.73	0	0.92	0	3.53	60	7.73	60	0.92	60	4.45	0	3	0	1	0	2
4/5/2022	SI4	2	pre	11:06	0.8	0.75	2.32	2.03	0.88	10.13	16.03	0.75	15.23	2.78	16.91	12.91	5	1	4	2	6	3
4/6/2022	SI4	2	light	2:24	0	0.2	1	1.38	0	0.95	60	1.58	3.53	1.38	60	2.53	0	2	4	1	0	3
4/7/2022	SI4	2	reactive	10:30	0	14.37	0	17.43	0	1.37	60	31.8	60	17.43	60	33.17	0	2	0	1	0	3
4/5/2022	SI5	2	pre	11:28	1.43	5.68	8.58	0.83	8	0.4	16.92	5.68	15.49	6.51	24.92	6.91	5	1	4	2	6	3
4/6/2022	SI5	2	light	12:15	0	4.3	0	10.17	0	8.65	60	14.47	60	10.17	60	23.12	0	2	0	1	0	3
4/7/2022	SI5	2	nonreactive	11:45	0	15.95	0	5.2	0	24.18	60	21.15	60	5.2	60	45.33	0	2	0	1	0	3
